# Supplementary material for: Influence of a Virtual Plant-Based Culinary Medicine Intervention on Mood, Stress, and Quality of Life Among Patients at Risk for Cardiovascular Disease
Source: Nutrients. 2025 Apr 16;17(8):1357. doi: 10.3390/nu17081357 (PMC12030687; doi:10.3390/nu17081357)
Supplement: Supplementary file 1 [file nutrients-17-01357-s001.zip]

Archive with 1 entries (1 files):
- nutrients-3523090-supplementary.pdf
